# Supplementary material for: Effect of Amphotericin B on the Thermodynamic Properties and Surface Morphology of the Pulmonary Surfactant Model Monolayer during Respiration
Source: Molecules. 2023 Jun 18;28(12):4840. doi: 10.3390/molecules28124840 (PMC10305212; doi:10.3390/molecules28124840)
Supplement: Supplementary file 1 [file molecules-28-04840-s001.zip]

Archive with 1 entries (1 files):
- molecules-2441331-supplementary.pdf
